# Supplementary material for: Synthesis of Secretory Proteins in Yarrowia lipolytica: Effect of Combined Stress Factors and Metabolic Load
Source: Int J Mol Sci. 2022 Mar 25;23(7):3602. doi: 10.3390/ijms23073602 (PMC8998316; doi:10.3390/ijms23073602)
Supplement: Supplementary file 1 [file ijms-23-03602-s001.zip]

Archive with 1 entries (1 files):
- ijms-1635485-supplementary.pdf
